# Supplementary material for: Survey dataset on factors that influence satisfaction of clients with architectural services in Lagos State, Nigeria
Source: Data Brief. 2018 Jul 29;20:118–25. doi: 10.1016/j.dib.2018.07.055 (PMC6088564; doi:10.1016/j.dib.2018.07.055)
Supplement: Supplementary file 3 — Supplementary material. [file mmc3.zip]

Archive with 1 entries (1 files):
- Supplementary DARA 2.sav
